# Supplementary material for: Role of p16 testing in cervical cancer screening among HIV-infected women
Source: PLoS One. 2017 Oct 12;12(10):e0185597. doi: 10.1371/journal.pone.0185597 (PMC5638250; doi:10.1371/journal.pone.0185597)
Supplement: S1 File — p16_PlosOne.xls. (XLS) [file pone.0185597.s001.xls]

## Sheet: Sheet1
agegroup	agel40	marital	ART	cd4lt500	cd4lt350	cin23	p16	pap	p16pap	via	p16via	hpv	p16hpv
40-49	>=40	Married	<2 yr	<500	<=350	0	Positive	Positive	1	Negative	0	Negative	0
40-49	>=40	Married	>=2 y	<500	<=350	0	Negative	Negative	0	Negative	0	Positive	0
less than 30	<40	Single	Off ART	>=500	>350	0	Negative	Negative	0	Negative	0	Positive	0
30-39	<40	Divorced/ Separated	>=2 y	>=500	>350	1	Negative	Negative	0	Negative	0	Negative	0
30-39	<40	Single	<2 yr	<500	<=350	0	Negative	Negative	0	Negative	0	Negative	0
40-49	>=40	Widowed	<2 yr	<500	<=350	0	Negative	Negative	0	Negative	0	Positive	0
30-39	<40	Married	Off ART	<500	<=350	0	Negative	Negative	0	Negative	0	Negative	0
>50	>=40	Widowed	>=2 y	<500	>350	0	Positive	Negative	0		0	Negative	0
40-49	>=40	Married	>=2 y	<500	>350	0	Negative	Negative	0	Negative	0	Negative	0
40-49	>=40	Widowed	>=2 y	>=500	>350	0	Negative	Positive	0	Negative	0	Negative	0
40-49	>=40	Married	>=2 y	<500	<=350	1	Positive	Negative	0	Negative	0	Negative	0
less than 30	<40	Widowed	Off ART	>=500	>350	0	Negative	Negative	0	Negative	0	Positive	0
>50	>=40	Widowed	>=2 y	>=500	>350	0	Negative	Positive	0	Negative	0	Negative	0
30-39	<40	Married	<2 yr	<500	<=350	1	Negative	Positive	0	Positive	0	Negative	0
40-49	>=40	Widowed	>=2 y	<500	<=350	1	Positive	Positive	1	Positive	1	Positive	1
40-49	>=40	Widowed	>=2 y	>=500	>350	1	Negative	Positive	0	Negative	0	Positive	0
less than 30	<40	Married	Off ART	>=500	>350	1	Positive	Positive	1	Negative	0	Positive	1
40-49	>=40	Divorced/ Separated	>=2 y	<500	>350	1	Positive	Positive	1	Positive	1	Positive	1
30-39	<40	Married	<2 yr	<500	<=350	1	Positive	Positive	1	Positive	1	Positive	1
30-39	<40	Single	>=2 y	<500	<=350	0	Negative	Positive	0	Negative	0	Positive	0
40-49	>=40	Widowed	Off ART	<500	>350	0	Negative	Positive	0	Negative	0	Negative	0
40-49	>=40	Married	Off ART	<500	>350	1	Negative	Negative	0	Negative	0	Positive	0
40-49	>=40	Married	Off ART	<500	<=350	1	Negative	Positive	0	Negative	0	Positive	0
>50	>=40	Divorced/ Separated	<2 yr	<500	<=350	0	Positive	Positive	1	Positive	1	Positive	1
40-49	>=40	Divorced/ Separated	>=2 y	>=500	>350	1	Positive	Positive	1	Negative	0	Positive	1
30-39	<40	Single	>=2 y	<500	>350	1	Negative	Positive	0	Negative	0	Positive	0
40-49	>=40	Divorced/ Separated	>=2 y	>=500	>350	1	Positive	Positive	1	Negative	0	Positive	1
30-39	<40	Divorced/ Separated	>=2 y	>=500	>350	0	Negative	Negative	0	Negative	0	Negative	0
30-39	<40	Married	>=2 y	>=500	>350	0	Negative	Negative	0	Negative	0	Positive	0
40-49	>=40	Divorced/ Separated	>=2 y	<500	<=350	0	Negative	Positive	0	Negative	0	Negative	0
40-49	>=40	Divorced/ Separated	<2 yr	<500	<=350	0	Negative	Positive	0	Negative	0	Negative	0
30-39	<40	Married	>=2 y	<500	>350	0	Negative	Positive	0	Positive	0	Negative	0
40-49	>=40	Single	>=2 y	>=500	>350	0	Negative	Negative	0	Negative	0	Negative	0
40-49	>=40	Widowed	>=2 y	<500	>350	0	Negative	Positive	0	Negative	0	Negative	0
30-39	<40	Divorced/ Separated	>=2 y	<500	>350	0	Negative	Negative	0	Negative	0	Negative	0
40-49	>=40	Married	>=2 y	<500	<=350	0	Negative	Negative	0	Negative	0	Negative	0
less than 30	<40	Single	Off ART	<500	>350	0	Negative	Negative	0	Negative	0	Negative	0
less than 30	<40	Single	Off ART	<500	<=350	0	Negative	Positive	0	Positive	0	Positive	0
30-39	<40	Married	Off ART	<500	<=350	0	Negative	Negative	0	Negative	0	Positive	0
30-39	<40	Married	>=2 y	<500	<=350	0	Negative	Positive	0	Negative	0	Negative	0
>50	>=40	Widowed	>=2 y	<500	<=350	0	Negative	Negative	0	Positive	0	Negative	0
30-39	<40	Divorced/ Separated	<2 yr	<500	<=350	0	Positive	Negative	0	Negative	0	Positive	1
40-49	>=40	Single	>=2 y	>=500	>350	0	Positive	Positive	1	Positive	1	Negative	0
30-39	<40	Single	Off ART	<500	<=350	0	Negative	Positive	0	Negative	0	Positive	0
30-39	<40	Married	<2 yr	>=500	>350	0	Negative	Negative	0	Negative	0	Negative	0
30-39	<40	Married	<2 yr	<500	<=350	1	Positive	Positive	1	Negative	0	Positive	1
40-49	>=40	Single	>=2 y	<500	<=350	0	Positive	Negative	0	Negative	0	Negative	0
less than 30	<40	Single	Off ART	>=500	>350	0	Negative	Negative	0	Negative	0	Positive	0
30-39	<40	Widowed	Off ART	<500	<=350	0	Negative	Negative	0	Positive	0	Positive	0
>50	>=40	Single	<2 yr	<500	<=350	0	Negative	Negative	0	Negative	0	Negative	0
40-49	>=40	Married	>=2 y	>=500	>350	0	Positive	Negative	0	Positive	1	Negative	0
30-39	<40	Widowed	>=2 y	>=500	>350	0	Negative	Negative	0	Negative	0	Positive	0
40-49	>=40	Divorced/ Separated	>=2 y	<500	<=350	1	Negative	Positive	0	Negative	0	Negative	0
30-39	<40	Single	Off ART	<500	>350	0	Positive	Negative	0	Negative	0	Negative	0
40-49	>=40	Married	Off ART	<500	>350	0	Negative	Negative	0	Negative	0	Negative	0
40-49	>=40	Single	>=2 y	>=500	>350	0	Negative	Positive	0	Positive	0	Negative	0
30-39	<40	Single	>=2 y	<500	<=350	0	Negative	Negative	0	Negative	0	Positive	0
less than 30	<40	Single	>=2 y	>=500	>350	0	Negative	Positive	0	Negative	0	Negative	0
40-49	>=40	Widowed	>=2 y	>=500	>350	0	Negative	Negative	0	Negative	0	Positive	0
30-39	<40	Single	<2 yr	<500	>350	0	Positive	Positive	1	Positive	1	Positive	1
30-39	<40	Married	<2 yr	<500	<=350	0	Negative	Negative	0	Positive	0	Positive	0
40-49	>=40	Divorced/ Separated	>=2 y	>=500	>350	0	Positive	Positive	1	Negative	0	Positive	1
30-39	<40	Married	>=2 y	<500	<=350	0	Negative	Positive	0	Positive	0	Negative	0
>50	>=40	Widowed	>=2 y	<500	<=350	0	Positive	Positive	1		0	Positive	1
30-39	<40	Married	>=2 y	>=500	>350	0	Negative	Negative	0	Negative	0	Negative	0
30-39	<40	Married	>=2 y	>=500	>350	0	Negative	Positive	0	Negative	0	Negative	0
less than 30	<40	Single	Off ART	<500	<=350	0	Positive	Positive	1	Negative	0	Positive	1
30-39	<40	Single	>=2 y	>=500	>350	1	Negative	Positive	0	Negative	0	Negative	0
>50	>=40	Married	Off ART	<500	<=350	0	Negative	Negative	0	Negative	0	Negative	0
>50	>=40	Divorced/ Separated	>=2 y	<500	>350	0	Negative	Positive	0	Negative	0	Negative	0
40-49	>=40	Divorced/ Separated	Off ART	>=500	>350	0	Negative	Negative	0	Negative	0	Positive	0
40-49	>=40	Single	>=2 y	<500	<=350	0	Negative	Negative	0		0	Negative	0
30-39	<40	Married	Off ART	>=500	>350	0	Negative	Positive	0	Negative	0	Positive	0
40-49	>=40	Widowed	>=2 y	<500	<=350	0	Negative	Positive	0	Negative	0	Negative	0
30-39	<40	Married	>=2 y	>=500	>350	0	Negative	Negative	0	Positive	0	Positive	0
40-49	>=40	Single	<2 yr	>=500	>350	0	Negative	Negative	0	Positive	0	Negative	0
30-39	<40	Married	Off ART	<500	>350	0	Negative	Positive	0	Positive	0	Negative	0
30-39	<40	Married	>=2 y	>=500	>350	0	Negative	Negative	0	Negative	0	Positive	0
40-49	>=40	Married	Off ART	<500	>350	0	Negative	Negative	0	Positive	0	Negative	0
40-49	>=40	Married	>=2 y	>=500	>350	0	Negative	Negative	0	Negative	0	Negative	0
30-39	<40	Single	<2 yr	<500	<=350	0	Positive	Negative	0	Positive	1	Positive	1
30-39	<40	Married	>=2 y	<500	<=350	0	Negative	Negative	0	Negative	0	Negative	0
40-49	>=40	Married	>=2 y	<500	<=350	0	Positive	Positive	1	Negative	0	Positive	1
30-39	<40	Married	Off ART	<500	<=350	0	Positive	Positive	1	Negative	0	Negative	0
30-39	<40	Married	Off ART	<500	>350	0	Negative	Negative	0	Negative	0	Positive	0
30-39	<40	Single	>=2 y	<500	>350	0	Negative	Negative	0	Positive	0	Negative	0
30-39	<40	Married	<2 yr	<500	<=350	0	Negative	Positive	0	Positive	0	Positive	0
30-39	<40	Widowed	<2 yr	<500	<=350	0	Negative	Positive	0	Negative	0	Negative	0
40-49	>=40	Married	>=2 y	<500	>350	0	Positive	Negative	0	Negative	0	Positive	1
less than 30	<40	Single	<2 yr	<500	<=350	0	Negative	Positive	0	Negative	0	Positive	0
30-39	<40	Single	<2 yr	<500	<=350	1	Negative	Positive	0	Positive	0	Positive	0
40-49	>=40	Married	>=2 y	<500	>350	1	Negative	Positive	0	Positive	0	Positive	0
>50	>=40	Widowed	Off ART	<500	<=350	0	Negative	Positive	0	Negative	0	Negative	0
30-39	<40	Single	Off ART	>=500	>350	0	Positive	Positive	1	Negative	0	Negative	0
30-39	<40	Married	>=2 y	>=500	>350	0	Negative	Positive	0	Positive	0	Positive	0
40-49	>=40	Single	>=2 y	<500	<=350	1	Negative	Positive	0	Positive	0	Positive	0
40-49	>=40	Married	<2 yr	<500	<=350	0	Positive	Positive	1	Negative	0	Positive	1
30-39	<40	Married	>=2 y	>=500	>350	0	Negative	Negative	0	Negative	0	Negative	0
40-49	>=40	Widowed	>=2 y	<500	>350	0	Negative	Positive	0	Negative	0	Negative	0
30-39	<40	Married	<2 yr	<500	>350	0	Negative	Positive	0		0	Positive	0
30-39	<40	Married	>=2 y	>=500	>350	1	Positive	Positive	1	Positive	1	Positive	1
40-49	>=40	Divorced/ Separated	>=2 y	<500	<=350	0	Negative	Positive	0	Negative	0	Positive	0
30-39	<40	Single	<2 yr	<500	>350	0	Negative	Positive	0	Positive	0	Negative	0
less than 30	<40	Single	>=2 y	<500	<=350	0	Negative	Positive	0	Negative	0	Negative	0
30-39	<40	Single	>=2 y	>=500	>350	0	Negative	Positive	0	Negative	0	Positive	0
40-49	>=40	Divorced/ Separated	<2 yr	<500	<=350	0	Negative	Negative	0	Negative	0	Positive	0
30-39	<40	Single	Off ART	<500	>350	0	Negative	Positive	0	Negative	0	Positive	0
30-39	<40	Married	>=2 y	>=500	>350	0	Negative	Positive	0	Negative	0	Negative	0
30-39	<40	Married	<2 yr	<500	<=350	0	Negative	Positive	0	Negative	0	Positive	0
30-39	<40	Single	<2 yr	<500	<=350	1	Negative	Positive	0	Positive	0	Positive	0
40-49	>=40	Divorced/ Separated	<2 yr	<500	<=350	0	Negative	Negative	0	Positive	0	Negative	0
40-49	>=40	Single	>=2 y	<500	>350	0	Negative	Positive	0	Negative	0	Negative	0
30-39	<40	Widowed	<2 yr	<500	<=350	0	Negative	Positive	0	Negative	0	Negative	0
40-49	>=40	Single	>=2 y	<500	<=350	0	Positive	Positive	1	Negative	0	Negative	0
30-39	<40	Divorced/ Separated	>=2 y	<500	<=350	0	Negative	Positive	0	Positive	0	Positive	0
30-39	<40	Married	Off ART	<500	>350	0	Negative	Positive	0	Negative	0	Negative	0
30-39	<40	Divorced/ Separated	>=2 y	<500	<=350	0	Negative	Negative	0	Negative	0	Negative	0
30-39	<40	Single	<2 yr	<500	<=350	0	Positive	Positive	1	Positive	1	Positive	1
30-39	<40	Married	Off ART	<500	<=350	0	Negative	Negative	0	Negative	0	Negative	0
40-49	>=40	Married	>=2 y	<500	<=350	1	Positive	Positive	1	Positive	1	Positive	1
30-39	<40	Married	>=2 y	>=500	>350	1	Positive	Positive	1	Positive	1	Positive	1
>50	>=40	Married	<2 yr	<500	<=350	1	Negative	Positive	0	Negative	0	Positive	0
40-49	>=40	Divorced/ Separated	<2 yr	<500	<=350	1	Positive	Positive	1	Positive	1	Positive	1
30-39	<40	Married	Off ART	<500	<=350	1	Negative	Positive	0	Positive	0	Positive	0
40-49	>=40	Married	>=2 y	<500	<=350	0	Negative	Negative	0	Negative	0	Negative	0
>50	>=40	Widowed	>=2 y	>=500	>350	0	Negative	Positive	0	Negative	0	Positive	0
40-49	>=40	Single	>=2 y	>=500	>350	0	Negative	Negative	0	Negative	0	Negative	0
40-49	>=40	Married	>=2 y	<500	<=350	0	Positive	Positive	1	Negative	0	Positive	1
40-49	>=40	Divorced/ Separated	Off ART	<500	<=350	1	Negative	Positive	0	Negative	0	Positive	0
30-39	<40	Single	<2 yr	<500	<=350	1	Negative	Positive	0	Positive	0	Positive	0
30-39	<40	Single	>=2 y	<500	<=350	0	Negative	Positive	0	Positive	0	Positive	0
30-39	<40	Single	<2 yr	<500	<=350	0	Negative	Positive	0	Negative	0	Positive	0
40-49	>=40	Married	>=2 y	>=500	>350	0	Negative	Negative	0	Negative	0	Negative	0
40-49	>=40	Divorced/ Separated	>=2 y	<500	<=350	0	Negative	Positive	0	Positive	0	Positive	0
30-39	<40	Single	Off ART	>=500	>350	0	Negative	Positive	0	Positive	0	Positive	0
less than 30	<40	Married	<2 yr	<500	<=350	1	Negative	Positive	0	Positive	0	Positive	0
40-49	>=40	Divorced/ Separated	>=2 y	<500	>350	0	Positive	Positive	1	Negative	0	Positive	1
>50	>=40	Widowed	Off ART	<500	>350	0	Negative	Negative	0	Negative	0	Positive	0
40-49	>=40	Married	<2 yr	<500	<=350	1	Negative	Positive	0	Positive	0	Positive	0
40-49	>=40	Married	Off ART	<500	>350	0	Negative	Negative	0	Positive	0	Negative	0
30-39	<40	Widowed	>=2 y	<500	<=350	0	Negative	Negative	0	Negative	0	Positive	0
40-49	>=40	Married	>=2 y	<500	>350	1	Negative	Positive	0	Negative	0	Positive	0
30-39	<40	Married	>=2 y	>=500	>350	0	Negative	Negative	0	Positive	0	Negative	0
40-49	>=40	Divorced/ Separated	>=2 y	<500	<=350	0	Negative	Negative	0	Negative	0	Negative	0
30-39	<40	Married	<2 yr	<500	>350	0	Negative	Positive	0	Negative	0	Negative	0
30-39	<40	Married	>=2 y	<500	>350	0	Negative	Negative	0	Negative	0	Positive	0
40-49	>=40	Single	<2 yr	<500	<=350	0	Negative	Negative	0	Positive	0	Positive	0
less than 30	<40	Single	Off ART	<500	>350	1	Negative	Positive	0	Negative	0	Positive	0
less than 30	<40	Married	>=2 y	<500	>350	1	Positive	Positive	1	Positive	1	Positive	1
40-49	>=40	Married	Off ART	>=500	>350	0	Negative	Positive	0	Negative	0	Positive	0
40-49	>=40	Widowed	>=2 y	<500	>350	0	Negative	Positive	0	Negative	0	Positive	0
30-39	<40	Married	Off ART	>=500	>350	0	Negative	Negative	0	Negative	0	Positive	0
40-49	>=40	Divorced/ Separated	<2 yr	<500	<=350	0	Negative	Positive	0	Negative	0	Positive	0
30-39	<40	Married	>=2 y	>=500	>350	0	Negative	Negative	0	Negative	0	Negative	0
40-49	>=40	Divorced/ Separated	>=2 y	<500	<=350	0	Negative	Negative	0	Positive	0	Negative	0
30-39	<40	Married	<2 yr	<500	<=350	1	Positive	Positive	1	Positive	1	Negative	0
40-49	>=40	Single	>=2 y	<500	>350	0	Negative	Negative	0	Positive	0	Negative	0
30-39	<40	Married	Off ART	<500	>350	0	Negative	Negative	0	Negative	0	Negative	0
30-39	<40	Married	>=2 y	>=500	>350	0	Positive	Negative	0	Negative	0	Positive	1
30-39	<40	Married	Off ART	<500	>350	0	Negative	Positive	0	Negative	0	Positive	0
40-49	>=40	Single	>=2 y	<500	<=350	1	Positive	Positive	1	Positive	1	Positive	1
less than 30	<40	Single	Off ART	<500	<=350	0	Negative	Positive	0	Negative	0	Positive	0
less than 30	<40	Widowed	Off ART	>=500	>350	0	Negative	Negative	0	Positive	0	Positive	0
30-39	<40	Widowed	<2 yr	<500	<=350	0	Negative	Negative	0	Negative	0	Positive	0
less than 30	<40	Married	Off ART	<500	<=350	0	Negative	Positive	0	Positive	0	Positive	0
30-39	<40	Married	Off ART	>=500	>350	0	Negative	Negative	0	Negative	0	Negative	0
40-49	>=40	Divorced/ Separated	<2 yr	>=500	>350	1	Negative	Positive	0	Negative	0	Positive	0
40-49	>=40	Widowed	<2 yr	<500	<=350	0	Negative	Negative	0	Positive	0	Negative	0
30-39	<40	Married	Off ART	>=500	>350	0	Negative	Negative	0	Positive	0	Negative	0
30-39	<40	Single	<2 yr	<500	>350	0	Negative	Negative	0	Negative	0	Positive	0
30-39	<40	Divorced/ Separated	>=2 y	>=500	>350	0	Negative	Positive	0	Negative	0	Negative	0
>50	>=40	Married	>=2 y	>=500	>350	0	Negative	Positive	0	Negative	0	Negative	0
40-49	>=40	Divorced/ Separated	Off ART	<500	<=350	0	Negative	Positive	0	Negative	0	Positive	0
30-39	<40	Widowed	>=2 y	<500	>350	0	Negative	Negative	0	Negative	0	Negative	0
40-49	>=40	Divorced/ Separated	>=2 y	>=500	>350	0	Positive	Negative	0	Negative	0	Negative	0
30-39	<40	Single	>=2 y	<500	<=350	1	Negative	Positive	0	Positive	0	Negative	0
30-39	<40	Married	>=2 y	<500	<=350	0	Positive	Positive	1	Positive	1	Positive	1
30-39	<40	Single	<2 yr	<500	<=350	0	Negative	Negative	0	Positive	0	Negative	0
less than 30	<40	Single	>=2 y	<500	>350	0	Negative	Negative	0	Positive	0	Negative	0
40-49	>=40	Married	>=2 y	>=500	>350	0	Negative	Negative	0	Negative	0	Negative	0
30-39	<40	Divorced/ Separated	>=2 y	<500	>350	0	Negative	Negative	0	Negative	0	Positive	0
30-39	<40	Divorced/ Separated	Off ART	<500	>350	0	Negative	Negative	0	Positive	0	Negative	0
40-49	>=40	Married	>=2 y	<500	>350	0	Positive	Positive	1	Positive	1	Negative	0
30-39	<40	Single	Off ART	>=500	>350	0	Negative	Positive	0	Negative	0	Negative	0
30-39	<40	Married	Off ART	<500	>350	1	Negative	Positive	0	Positive	0	Positive	0
40-49	>=40	Single	<2 yr	<500	<=350	0	Negative	Positive	0	Positive	0	Negative	0
30-39	<40	Widowed	>=2 y	<500	<=350	0	Negative	Negative	0	Negative	0	Positive	0
30-39	<40	Widowed	Off ART	<500	>350	0	Negative	Negative	0	Negative	0	Positive	0
30-39	<40	Married	<2 yr	>=500	>350	0	Negative	Positive	0	Positive	0	Negative	0
40-49	>=40	Single	>=2 y	>=500	>350	0	Negative	Negative	0	Positive	0	Negative	0
>50	>=40	Single	>=2 y	<500	<=350	0	Negative	Negative	0	Negative	0	Negative	0
40-49	>=40	Divorced/ Separated	>=2 y	<500	>350	0	Positive	Positive	1	Positive	1	Negative	0
40-49	>=40	Married	Off ART	<500	<=350	0	Negative	Negative	0	Positive	0	Negative	0
40-49	>=40	Married	>=2 y	>=500	>350	0	Negative	Positive	0	Positive	0	Negative	0
30-39	<40	Divorced/ Separated	>=2 y	<500	<=350	0	Positive	Positive	1	Positive	1	Positive	1
30-39	<40	Married	>=2 y	<500	>350	0	Negative	Negative	0	Positive	0	Negative	0
30-39	<40	Married	>=2 y	>=500	>350	0	Negative	Positive	0	Positive	0	Negative	0
30-39	<40	Widowed	<2 yr	<500	<=350	0	Negative	Negative	0	Positive	0	Positive	0
40-49	>=40	Widowed	Off ART	<500	<=350	0	Positive	Negative	0	Negative	0	Negative	0
less than 30	<40	Married	<2 yr	<500	>350	0	Negative	Positive	0	Positive	0	Negative	0
30-39	<40	Single	>=2 y	<500	<=350	1	Positive	Positive	1	Positive	1	Positive	1
30-39	<40	Divorced/ Separated	Off ART	<500	<=350	0	Negative	Negative	0	Positive	0	Positive	0
30-39	<40	Married	>=2 y	<500	<=350	0	Positive	Negative	0	Negative	0	Positive	1
less than 30	<40	Single	>=2 y	>=500	>350	0	Negative	Negative	0	Positive	0	Negative	0
less than 30	<40	Single	>=2 y	<500	<=350	1	Positive	Negative	0	Positive	1	Positive	1
40-49	>=40	Single	Off ART	<500	<=350	1	Positive	Positive	1	Negative	0	Positive	1
40-49	>=40	Divorced/ Separated	>=2 y	<500	>350	1	Positive	Negative	0	Positive	1	Positive	1
30-39	<40	Married	>=2 y	<500	>350	0	Negative	Negative	0	Negative	0	Negative	0
40-49	>=40	Married	<2 yr	<500	<=350	1	Negative	Positive	0	Negative	0	Positive	0
>50	>=40	Widowed	Off ART	<500	>350	1	Negative	Positive	0	Negative	0	Negative	0
40-49	>=40	Married	Off ART	<500	>350	1	Negative	Positive	0	Negative	0	Positive	0
40-49	>=40	Divorced/ Separated	Off ART	<500	<=350	0	Positive	Positive	1	Positive	1	Positive	1
40-49	>=40	Widowed	>=2 y	<500	>350	0	Negative	Positive	0	Negative	0	Positive	0
30-39	<40	Married	>=2 y	>=500	>350	1	Positive	Positive	1	Negative	0	Positive	1
40-49	>=40	Married		>=500	>350	0	Negative	Negative	0	Negative	0	Negative	0
40-49	>=40	Single	<2 yr	<500	<=350	0	Negative	Negative	0	Negative	0	Positive	0
40-49	>=40	Widowed	>=2 y	<500	>350	0	Positive	Positive	1	Negative	0	Positive	1
40-49	>=40	Widowed	>=2 y	<500	<=350	1	Positive	Negative	0	Negative	0	Positive	1
less than 30	<40	Single	>=2 y	<500	<=350	0	Negative	Negative	0	Negative	0	Negative	0
30-39	<40	Married	>=2 y	<500	<=350	0	Negative	Positive	0	Negative	0	Negative	0
30-39	<40	Single	>=2 y	<500	<=350	1	Negative	Positive	0	Positive	0	Positive	0
30-39	<40	Widowed	Off ART	<500	<=350	0	Positive	Positive	1	Positive	1	Positive	1
less than 30	<40	Single	>=2 y	>=500	>350	0	Negative	Negative	0	Negative	0	Positive	0
less than 30	<40	Single	<2 yr	<500	<=350	1	Positive	Positive	1	Positive	1	Positive	1
30-39	<40	Married	Off ART	>=500	>350	0	Negative	Positive	0	Negative	0	Positive	0
40-49	>=40	Widowed	>=2 y	>=500	>350	0	Positive	Positive	1	Negative	0	Positive	1
30-39	<40	Married	Off ART	>=500	>350	0	Negative	Positive	0	Positive	0	Negative	0
30-39	<40	Married	<2 yr	<500	>350	1	Positive	Positive	1	Positive	1	Positive	1
>50	>=40	Single	Off ART	<500	>350	0	Negative	Negative	0	Positive	0	Negative	0
30-39	<40	Single	>=2 y	<500	>350	0	Negative	Positive	0	Negative	0	Negative	0
30-39	<40	Widowed	<2 yr	<500	>350	0	Negative	Positive	0	Positive	0	Negative	0
40-49	>=40	Widowed	<2 yr	<500	>350	0	Negative	Negative	0	Negative	0	Negative	0
30-39	<40	Married	Off ART	<500	<=350	0	Positive	Negative	0	Positive	1	Positive	1
>50	>=40	Widowed	Off ART	<500	<=350	0	Positive	Negative	0	Negative	0	Negative	0
30-39	<40	Divorced/ Separated	>=2 y	<500	>350	1	Positive	Positive	1	Positive	1	Positive	1
40-49	>=40	Widowed	>=2 y	<500	<=350	0	Negative	Positive	0	Negative	0	Negative	0
40-49	>=40	Married	>=2 y	<500	<=350	0	Positive	Positive	1	Negative	0	Negative	0
40-49	>=40	Widowed	>=2 y	>=500	>350	0	Negative	Negative	0	Negative	0	Negative	0
30-39	<40	Married	>=2 y	<500	<=350	0	Negative	Positive	0	Positive	0	Positive	0
30-39	<40	Married	>=2 y	<500	<=350	0	Negative	Negative	0	Positive	0	Negative	0
30-39	<40	Single	>=2 y	<500	>350	0	Positive	Positive	1	Negative	0	Positive	1
30-39	<40	Married	Off ART	>=500	>350	0	Negative	Negative	0	Positive	0	Negative	0
30-39	<40	Single	>=2 y	<500	<=350	0	Negative	Negative	0	Negative	0	Positive	0
30-39	<40	Married	Off ART	<500	<=350	0	Negative	Negative	0	Negative	0	Negative	0
40-49	>=40	Single	>=2 y	<500	<=350	0	Negative	Negative	0	Negative	0	Positive	0
30-39	<40	Single	>=2 y	<500	<=350	0	Positive	Negative	0	Negative	0	Negative	0
40-49	>=40	Divorced/ Separated	>=2 y	<500	<=350	0	Positive	Positive	1	Positive	1	Negative	0
less than 30	<40	Single	<2 yr	<500	<=350	0	Negative	Positive	0	Positive	0	Positive	0
40-49	>=40	Married	>=2 y	<500	>350	0	Positive	Negative	0	Negative	0	Positive	1
30-39	<40	Married	>=2 y	>=500	>350	0	Positive	Positive	1	Negative	0	Negative	0
>50	>=40	Widowed	>=2 y	<500	>350	0	Positive	Positive	1	Negative	0	Negative	0
40-49	>=40	Married	Off ART	>=500	>350	0	Positive	Negative	0	Negative	0	Negative	0
40-49	>=40	Widowed	>=2 y	>=500	>350	1	Positive	Positive	1	Positive	1	Positive	1
>50	>=40	Widowed	<2 yr	<500	<=350	0	Negative	Negative	0	Negative	0	Positive	0
less than 30	<40	Married	>=2 y	<500	<=350	0	Negative	Positive	0	Negative	0	Positive	0
30-39	<40	Single	Off ART	<500	<=350	0	Negative	Positive	0	Negative	0	Negative	0
30-39	<40	Single	Off ART	<500	<=350	0	Positive	Positive	1	Positive	1	Positive	1
less than 30	<40	Single	>=2 y	<500	>350	0	Negative	Positive	0	Negative	0	Positive	0
30-39	<40	Widowed	Off ART	<500	<=350	0	Negative	Positive	0	Negative	0	Negative	0
>50	>=40	Married	<2 yr	<500	>350	0	Positive	Positive	1	Positive	1	Negative	0
30-39	<40	Married	Off ART	<500	>350	1	Positive	Positive	1	Positive	1	Positive	1
less than 30	<40	Married	>=2 y	>=500	>350	0	Positive	Positive	1	Negative	0	Positive	1
30-39	<40	Married	Off ART	<500	<=350	0	Positive	Positive	1	Positive	1	Positive	1
30-39	<40	Single	>=2 y	>=500	>350	1	Negative	Positive	0	Negative	0	Negative	0
less than 30	<40	Married	Off ART	>=500	>350	0	Negative	Negative	0	Positive	0	Negative	0
30-39	<40	Married	>=2 y	<500	<=350	0	Negative	Negative	0	Negative	0	Positive	0
>50	>=40	Widowed	<2 yr	<500	<=350	1	Positive	Positive	1	Negative	0	Negative	0
40-49	>=40	Widowed	Off ART	<500	<=350	0	Negative	Positive	0	Positive	0	Negative	0
40-49	>=40	Divorced/ Separated	Off ART	<500	<=350	1	Negative	Positive	0	Negative	0	Positive	0
40-49	>=40	Divorced/ Separated	Off ART	<500	<=350	0	Negative	Negative	0	Positive	0	Positive	0
30-39	<40	Widowed	>=2 y	<500	>350	0	Positive	Positive	1	Negative	0	Positive	1
30-39	<40	Married	>=2 y	>=500	>350	0	Negative	Negative	0	Negative	0	Negative	0
less than 30	<40	Widowed	<2 yr	<500	<=350	0	Positive	Positive	1	Positive	1	Negative	0
less than 30	<40	Single	Off ART	<500	>350	1	Negative	Positive	0	Positive	0	Negative	0
40-49	>=40	Divorced/ Separated	Off ART	>=500	>350	1	Positive	Positive	1	Positive	1	Positive	1
less than 30	<40	Single	Off ART	>=500	>350	0	Negative	Negative	0	Negative	0	Positive	0
less than 30	<40	Widowed	>=2 y	<500	<=350	1	Negative	Positive	0	Positive	0	Positive	0
40-49	>=40	Married	>=2 y	<500	>350	0	Negative	Negative	0	Negative	0	Negative	0
>50	>=40	Widowed	>=2 y	>=500	>350	1	Positive	Positive	1	Negative	0	Positive	1
30-39	<40	Single	>=2 y	<500	<=350	0	Negative	Negative	0	Negative	0	Negative	0
30-39	<40	Married	Off ART	<500	>350	0	Negative	Negative	0	Negative	0	Negative	0
40-49	>=40	Married	>=2 y	>=500	>350	0	Positive	Positive	1	Negative	0	Negative	0
30-39	<40	Married	Off ART	<500	>350	0	Negative	Positive	0	Positive	0	Negative	0
30-39	<40	Married	<2 yr	<500	<=350	1	Negative	Negative	0	Negative	0	Negative	0
less than 30	<40	Divorced/ Separated	>=2 y	>=500	>350	0	Negative	Negative	0	Negative	0	Positive	0
less than 30	<40	Single	>=2 y	<500	<=350	0	Negative	Negative	0	Negative	0	Positive	0
40-49	>=40	Divorced/ Separated	>=2 y	<500	>350	1	Negative	Positive	0	Positive	0	Positive	0
30-39	<40	Married	>=2 y	<500	<=350	0	Positive	Positive	1	Negative	0	Negative	0
30-39	<40	Single	>=2 y	<500	>350	1	Positive	Positive	1	Positive	1	Positive	1
40-49	>=40	Widowed	>=2 y	>=500	>350	1	Positive	Positive	1	Positive	1	Positive	1
30-39	<40	Married	>=2 y	<500	>350	0	Negative	Positive	0	Negative	0	Positive	0
40-49	>=40	Married	Off ART	<500	<=350	0	Negative	Positive	0	Negative	0	Positive	0
40-49	>=40	Married	>=2 y	>=500	>350	0	Negative	Negative	0	Negative	0	Negative	0
less than 30	<40	Single	<2 yr	<500	<=350	0	Positive	Positive	1	Negative	0	Negative	0
30-39	<40	Widowed	<2 yr	<500	>350	0	Negative	Negative	0	Negative	0	Positive	0
40-49	>=40	Married	>=2 y	>=500	>350	1	Positive	Positive	1	Positive	1	Positive	1
40-49	>=40	Married	>=2 y	<500	<=350	0	Negative	Negative	0	Negative	0	Negative	0
30-39	<40	Single	Off ART	<500	>350	0	Negative	Negative	0	Negative	0	Negative	0
30-39	<40	Widowed	>=2 y	<500	<=350	0	Negative	Positive	0	Negative	0	Negative	0
less than 30	<40	Married	>=2 y	<500	<=350	0	Negative	Positive	0	Negative	0	Negative	0
30-39	<40	Married	>=2 y	>=500	>350	0	Positive	Negative	0	Positive	1	Positive	1
40-49	>=40	Married	Off ART	>=500	>350	0	Positive	Positive	1	Negative	0	Positive	1
30-39	<40	Married	<2 yr	<500	<=350	0	Positive	Negative	0	Positive	1	Positive	1
30-39	<40	Single	Off ART	>=500	>350	0	Positive	Positive	1	Negative	0	Positive	1
less than 30	<40	Married	>=2 y	<500	>350	1	Positive	Positive	1	Positive	1	Positive	1
less than 30	<40	Single	Off ART	<500	<=350	0	Positive	Positive	1	Positive	1	Positive	1
30-39	<40	Married	>=2 y	>=500	>350	0	Negative	Negative	0	Negative	0	Negative	0
40-49	>=40	Divorced/ Separated	>=2 y	>=500	>350	1	Negative	Positive	0	Positive	0	Negative	0
40-49	>=40	Divorced/ Separated	>=2 y	<500	<=350	0	Positive	Negative	0	Positive	1	Positive	1
less than 30	<40	Divorced/ Separated	>=2 y	>=500	>350	0	Negative	Negative	0	Negative	0	Positive	0
40-49	>=40	Single	>=2 y	<500	<=350	0	Positive	Negative	0	Negative	0	Negative	0
30-39	<40	Widowed	Off ART	<500	<=350	1	Positive	Positive	1	Positive	1	Positive	1
less than 30	<40	Married	>=2 y	>=500	>350	0	Positive	Positive	1	Negative	0	Positive	1
30-39	<40	Married	>=2 y	<500	>350	0	Positive	Positive	1	Positive	1	Negative	0
40-49	>=40	Divorced/ Separated	Off ART	>=500	>350	1	Positive	Positive	1	Positive	1	Positive	1
30-39	<40	Married	<2 yr	<500	<=350	1	Positive	Positive	1	Positive	1	Positive	1
less than 30	<40	Single	Off ART	<500	>350	0	Positive	Negative	0	Negative	0	Positive	1
30-39	<40	Married	>=2 y	>=500	>350	0	Positive	Positive	1	Negative	0	Negative	0
30-39	<40	Single	Off ART	>=500	>350	0	Positive	Positive	1	Negative	0	Negative	0
40-49	>=40	Married	>=2 y	<500	<=350	1	Positive	Positive	1	Negative	0	Positive	1
30-39	<40	Single	>=2 y	>=500	>350	0	Negative	Negative	0	Positive	0	Positive	0
less than 30	<40	Married	<2 yr	<500	>350	0	Positive	Negative	0	Negative	0	Negative	0
30-39	<40	Widowed	>=2 y	>=500	>350	0	Positive	Negative	0	Negative	0	Negative	0
40-49	>=40	Divorced/ Separated	>=2 y	<500	<=350	0	Positive	Negative	0	Negative	0	Negative	0
30-39	<40	Married	Off ART	>=500	>350	0	Positive	Positive	1	Positive	1	Positive	1
40-49	>=40	Married	<2 yr	>=500	>350	1	Positive	Positive	1	Negative	0	Positive	1
30-39	<40	Married	<2 yr	>=500	>350	0	Positive	Positive	1	Positive	1	Positive	1
30-39	<40	Married	<2 yr	<500	>350	0	Positive	Positive	1	Positive	1	Positive	1
30-39	<40	Single	Off ART	<500	<=350	1	Positive	Positive	1	Positive	1	Positive	1
30-39	<40	Single	Off ART	<500	<=350	1	Positive	Positive	1	Positive	1	Positive	1
30-39	<40	Single	>=2 y	>=500	>350	0	Negative	Positive	0	Positive	0	Negative	0
